# Supplementary material for: Graphene Oxide Framework Structures and Coatings: Impact on Cell Adhesion and Pre-Vascularization Processes for Bone Grafts
Source: Int J Mol Sci. 2022 Mar 21;23(6):3379. doi: 10.3390/ijms23063379 (PMC8955516; doi:10.3390/ijms23063379)
Supplement: Supplementary file 1 [file ijms-23-03379-s001.zip]

Archive with 1 entries (1 files):
- ijms-1619624-supplementary.pdf
